# Supplementary material for: Combination of Clinical and Gait Measures to Classify Fallers and Non-Fallers in Parkinson’s Disease
Source: Sensors (Basel). 2023 May 11;23(10):4651. doi: 10.3390/s23104651 (PMC10221461; doi:10.3390/s23104651)
Supplement: Supplementary file 1 [file sensors-23-04651-s001.zip]

Archive with 1 entries (1 files):
- sensors-2333399-supplementary.pdf
